# Supplementary material for: Internally promoted reactivity of carbonized butadiene and amines enables a recyclable polymer composite
Source: Sci Adv. 2026 May 6;12(19):eaed1295. doi: 10.1126/sciadv.aed1295 (PMC13148295; doi:10.1126/sciadv.aed1295)
Supplement: Supplementary file 2 — Movie S1 [file sciadv.aed1295_movie_s1.zip]

Archive with 1 entries (1 files):
- aed1295_movie_s1.mp4
